# Supplementary material for: SOS! Hydrogen Sulfide Enhances the Flavonoid Early Warning System in Rice Plants to Cope with Thiocyanate Pollution
Source: Toxics. 2024 Aug 14;12(8):591. doi: 10.3390/toxics12080591 (PMC11359349; doi:10.3390/toxics12080591)
Supplement: Supplementary file 1 [file toxics-12-00591-s001.zip]

Archive with 1 entries (1 files):
- toxics-3122499-supplementary.pdf
